# Supplementary material for: Non-Lethal Dose-Response Models Replace Lethal Bioassays for Predicting the Hazard of Para-Aminopropiophenone to Australian Wildlife
Source: Animals (Basel). 2023 Jan 29;13(3):472. doi: 10.3390/ani13030472 (PMC9913665; doi:10.3390/ani13030472)
Supplement: Supplementary file 1 [file animals-13-00472-s001.zip]

Archive with 1 entries (1 files):
- animals-2093851-supplementary.pdf
